# Supplementary material for: Functional analysis of the short splicing variant encoded by CHI3L1/YKL-40 in glioblastoma
Source: Front Oncol. 2022 Nov 2;12:910728. doi: 10.3389/fonc.2022.910728 (PMC9666495; doi:10.3389/fonc.2022.910728)
Supplement: Supplementary file 2 [file Table_1.xlsx]

## Sheet: Sheet1
geneID	Symbol	BAB_ Mean_FPKM	YKL-40_FL_ Mean_FPKM	log2Ratio (YKL-40_FL/BAB)	Up-Down-Regulation (YKL-40_FL/BAB)	Probability
1116	CHI3L1	0.445	802.645	10.8167	Up	1
653659	TMEM183B	0.01	7.485	9.54786	Up	1
8293	SERF1A	0.01	5.52	9.10852	Up	1
645073	GAGE12G	0.045	2.385	5.72792	Up	0.821604
3889	KRT83	1.625	9.585	2.56034	Up	0.523061
57007	ACKR3	0.465	2.495	2.42374	Up	0.517021
29057	FAM156A	0.235	1.2	2.3523	Up	0.51123
93659	CGB5	2.785	13.58	2.28573	Up	0.569137
94115	CGB8	1.09	5.205	2.25557	Up	0.544356
4939	OAS2	1.575	7.44	2.23995	Up	0.502729
8482	SEMA7A	2.84	11.4	2.00507	Up	0.527252
4938	OAS1	1.465	5.485	1.90459	Up	0.524408
7130	TNFAIP6	1.045	3.82	1.87007	Up	0.545115
3429	IFI27	10.245	37.29	1.86387	Up	0.508984
90993	CREB3L1	0.405	1.465	1.85491	Up	0.520509
100526772	TMEM110-MUSTN1	0.41	1.48	1.8519	Up	0.355863
4061	LY6E	1.03	3.32	1.68854	Up	0.624512
6757	SSX2	21.825	69.915	1.67962	Up	0.338625
445815	PALM2-AKAP2	0.77	2.455	1.67279	Up	0.45476
3486	IGFBP3	5.175	15.97	1.62573	Up	0.615165
4688	NCF2	0.47	1.445	1.62034	Up	0.605626
253582	TMEM244	0.635	1.935	1.60751	Up	0.246745
4599	MX1	4.775	14.545	1.60695	Up	0.624528
643246	MAP1LC3B2	0.515	1.555	1.59427	Up	0.599706
6876	TAGLN	0.89	2.675	1.58766	Up	0.621105
90853	SPOCD1	1.22	3.42	1.48712	Up	0.508873
2537	IFI6	56.55	158.19	1.48406	Up	0.560429
10234	LRRC17	2.79	7.675	1.4599	Up	0.434803
6387	CXCL12	3.615	9.515	1.39621	Up	0.446476
7168	TPM1	135.525	347.565	1.35872	Up	0.530304
4907	NT5E	2.65	6.645	1.32628	Up	0.353606
1277	COL1A1	30.845	75.18	1.28531	Up	0.610862
3434	IFIT1	6.285	15.29	1.2826	Up	0.404668
3576	CXCL8	4.655	11.115	1.25565	Up	0.603671
284297	SSC5D	1.665	3.91	1.23165	Up	0.277642
9119	KRT75	1.775	4.125	1.21658	Up	0.278038
100526842	RPL17-C18orf32	2.95	6.755	1.19524	Up	0.32653
8519	IFITM1	21.51	46.64	1.11656	Up	0.398741
10631	POSTN	3.69	7.935	1.10461	Up	0.239561
2335	FN1	50.305	107.55	1.09623	Up	0.589332
9636	ISG15	34.31	72.92	1.08769	Up	0.569844
9645	MICAL2	4.97	10.475	1.07563	Up	0.434077
10964	IFI44L	5.89	12.35	1.06817	Up	0.404336
2307	FOXS1	3.61	7.26	1.00797	Up	0.312454
1734	DIO2	20.435	41.055	1.00652	Up	0.521168
730394	GTF2H2C_2	3.405	6.825	1.00317	Up	0.619262
7424	VEGFC	2.865	5.66	0.982267	Up	0.405123
94240	EPSTI1	3.69	6.96	0.915466	Up	0.43545
2633	GBP1	6.355	11.955	0.91165	Up	0.347668
4940	OAS3	8.935	16.62	0.895381	Up	0.359569
654364	NME1-NME2	27.645	51.275	0.891237	Up	0.862258
5054	SERPINE1	390.595	706.705	0.855435	Up	0.435874
3437	IFIT3	7.31	13.22	0.854779	Up	0.280836
25907	TMEM158	6.27	11	0.810966	Up	0.607194
6772	STAT1	23.025	40.205	0.804174	Up	0.367796
1813	DRD2	13.835	23.38	0.756952	Up	0.307028
5328	PLAU	258.3	436.46	0.756802	Up	0.431261
1278	COL1A2	127.985	200.895	0.650467	Up	0.360431
151887	CCDC80	11.74	18.28	0.638834	Up	0.614254
558	AXL	21.33	33.09	0.633511	Up	0.559138
9315	NREP	22.48	34.755	0.628579	Up	0.23653
91624	NEXN	15.615	23.66	0.599518	Up	0.605721
10561	IFI44	38.035	57.59	0.598491	Up	0.324705
24138	IFIT5	6.705	10.105	0.59176	Up	0.343817
6890	TAP1	8.165	12.085	0.565693	Up	0.281613
1282	COL4A1	50.78	74.925	0.561187	Up	0.234397
51200	CPA4	18.58	27.395	0.560162	Up	0.486261
1906	EDN1	23.695	34.87	0.557404	Up	0.364378
3892	KRT86	25.045	36.855	0.557338	Up	0.510647
414236	C10orf55	11.795	17.165	0.541294	Up	0.112866
10410	IFITM3	129.47	187.16	0.531654	Up	0.356041
3430	IFI35	8.055	11.565	0.521809	Up	0.355475
2149	F2R	23.215	33.165	0.514604	Up	0.359381
6672	SP100	10.965	15.615	0.510027	Up	0.2289
3589	IL11	35.63	50.635	0.507042	Up	0.25487
10874	NMU	8.97	6.335	-0.501763	Down	0.555536
79192	IRX1	27.75	19.585	-0.502739	Down	0.673134
143686	SESN3	15.455	10.9	-0.503746	Down	0.656963
6196	RPS6KA2	3.91	2.755	-0.505116	Down	0.613467
10252	SPRY1	3.08	2.17	-0.505235	Down	0.434432
100506084	ARL17B	13.97	9.84	-0.505602	Down	0.656395
124540	MSI2	35.83	25.235	-0.505742	Down	0.793084
64852	TUT1	4.545	3.2	-0.506208	Down	0.520889
130271	PLEKHH2	3.815	2.685	-0.506761	Down	0.540218
56256	SERTAD4	5.485	3.86	-0.506891	Down	0.423187
23225	NUP210	20.775	14.605	-0.508386	Down	0.662554
79008	SLX1B	13.775	9.665	-0.511211	Down	0.641353
548593	SLX1A	13.775	9.665	-0.511211	Down	0.641353
84879	MFSD2A	39.91	27.99	-0.511839	Down	0.717023
340371	NRBP2	10.31	7.225	-0.512975	Down	0.711342
255783	INAFM1	6.745	4.725	-0.513504	Down	0.508176
84270	CARD19	19.03	13.33	-0.513599	Down	0.657639
6781	STC1	78.19	54.72	-0.514916	Down	0.777733
9905	SGSM2	15.61	10.915	-0.516158	Down	0.725684
1288	COL4A6	11.105	7.755	-0.518011	Down	0.599168
9750	FAM65B	31.545	21.98	-0.52122	Down	0.6236
160335	TMTC2	5.61	3.905	-0.522678	Down	0.649864
170690	ADAMTS16	8.925	6.21	-0.523259	Down	0.398764
2823	GPM6A	59.085	40.91	-0.530338	Down	0.728959
64409	WBSCR17	19.025	13.17	-0.530641	Down	0.657638
115557	ARHGEF25	6.075	4.195	-0.534214	Down	0.603216
3691	ITGB4	121.415	83.655	-0.537423	Down	0.714637
23231	SEL1L3	51.345	35.325	-0.539534	Down	0.777418
1501	CTNND2	4.27	2.935	-0.540876	Down	0.601989
56928	SPPL2B	5.8	3.98	-0.543284	Down	0.657619
11247	NXPH4	6.01	4.105	-0.549983	Down	0.520611
11166	SOX21	34.6	23.615	-0.551069	Down	0.551031
85027	SMIM3	20.195	13.75	-0.554567	Down	0.685732
3673	ITGA2	10.415	7.09	-0.554805	Down	0.709766
55502	HES6	20.36	13.845	-0.556373	Down	0.565076
81629	TSSK3	6.115	4.15	-0.559241	Down	0.64137
4665	NAB2	5.42	3.67	-0.562513	Down	0.654313
80724	ACAD10	4.22	2.86	-0.561228	Down	0.657401
80017	C14orf159	4.885	3.305	-0.563708	Down	0.61659
51084	CRYL1	5.985	4.045	-0.565212	Down	0.552101
85462	FHDC1	5.035	3.395	-0.56858	Down	0.634879
100463487	MTRNR2L9	164.73	111.065	-0.568699	Down	0.804287
1602	DACH1	7.52	5.065	-0.57017	Down	0.655669
144100	PLEKHA7	14.12	9.51	-0.570223	Down	0.628218
56475	RPRM	22.205	14.945	-0.571222	Down	0.754994
8996	NOL3	9.735	6.55	-0.571686	Down	0.640076
2192	FBLN1	55.88	37.455	-0.577174	Down	0.769788
497661	C18orf32	8.355	5.6	-0.577213	Down	0.563894
646450	ARIH2OS	3.785	2.535	-0.578308	Down	0.513475
56063	TMEM234	4.54	3.04	-0.578621	Down	0.541692
3490	IGFBP7	161.535	108.06	-0.580014	Down	0.680641
50863	NTM	16.195	10.83	-0.580515	Down	0.680843
26018	LRIG1	21.845	14.6	-0.581335	Down	0.72077
2049	EPHB3	7.535	5.025	-0.584484	Down	0.650045
8436	SDPR	3.6	2.395	-0.587971	Down	0.460809
84059	ADGRV1	4.665	3.1	-0.589609	Down	0.663449
55531	ELMOD1	5.98	3.95	-0.598293	Down	0.691432
164832	LONRF2	3.9	2.575	-0.598902	Down	0.515077
51130	ASB3	5.245	3.46	-0.600171	Down	0.510088
84314	TMEM107	4.53	2.985	-0.60178	Down	0.624784
90990	KIFC2	11.435	7.53	-0.602735	Down	0.704804
64881	PCDH20	30.08	19.785	-0.604398	Down	0.656151
8492	PRSS12	134.05	88.095	-0.605639	Down	0.65493
51477	ISYNA1	6.31	4.14	-0.608009	Down	0.52311
4326	MMP17	5.01	3.285	-0.608917	Down	0.491294
10253	SPRY2	10.385	6.795	-0.611956	Down	0.663602
23462	HEY1	8.72	5.705	-0.612101	Down	0.644499
1268	CNR1	12.655	8.275	-0.612876	Down	0.484605
65249	ZSWIM4	4.355	2.845	-0.614244	Down	0.657628
50855	PARD6A	4.33	2.825	-0.616116	Down	0.655733
22822	PHLDA1	134.89	87.875	-0.618259	Down	0.575719
10501	SEMA6B	16.475	10.715	-0.620647	Down	0.728271
1952	CELSR2	14.685	9.55	-0.620771	Down	0.656945
51286	CEND1	30.855	20.055	-0.621542	Down	0.641221
8534	CHST1	12.94	8.4	-0.623376	Down	0.670073
388389	CCDC103	5.975	3.875	-0.624742	Down	0.5815
3783	KCNN4	24.51	15.895	-0.624797	Down	0.785183
81796	SLCO5A1	17.135	11.095	-0.627037	Down	0.687751
1958	EGR1	12.545	8.11	-0.629339	Down	0.608866
388341	LRRC75A	4.72	3.05	-0.629978	Down	0.515499
10882	C1QL1	78.07	50.445	-0.630057	Down	0.691482
221178	SPATA13	6.13	3.96	-0.630387	Down	0.711034
1308	COL17A1	5.83	3.765	-0.630846	Down	0.39123
4582	MUC1	3.415	2.205	-0.631107	Down	0.52214
64207	IRF2BPL	22.345	14.34	-0.639907	Down	0.661759
100462983	MTRNR2L3	7.34	4.71	-0.640053	Down	0.655287
122416	ANKRD9	4.255	2.725	-0.642903	Down	0.656063
28951	TRIB2	33.31	21.23	-0.649851	Down	0.886559
5098	PCDHGC3	71.89	45.71	-0.653281	Down	0.724006
9672	SDC3	24.86	15.79	-0.654815	Down	0.685562
84557	MAP1LC3A	4.52	2.87	-0.655272	Down	0.657245
118881	COMTD1	6.725	4.27	-0.655298	Down	0.514313
10628	TXNIP	39.27	24.72	-0.667749	Down	0.655721
57462	KIAA1161	12.045	7.55	-0.673886	Down	0.788959
11149	BVES	78.55	49.22	-0.674367	Down	0.933711
79603	CERS4	7.59	4.75	-0.676172	Down	0.508854
51268	PIPOX	63.425	39.485	-0.683747	Down	0.780822
6337	SCNN1A	12.315	7.64	-0.688772	Down	0.506218
284217	LAMA1	15.765	9.77	-0.690295	Down	0.656826
55816	DOK5	5.195	3.215	-0.692305	Down	0.438335
9547	CXCL14	15.27	9.45	-0.692314	Down	0.514206
64122	FN3K	14.06	8.675	-0.696661	Down	0.64539
10991	SLC38A3	14.485	8.92	-0.699444	Down	0.510771
222962	SLC29A4	5.765	3.55	-0.699502	Down	0.606065
80164	PRR36	3.545	2.18	-0.701457	Down	0.493289
5365	PLXNB3	10.395	6.37	-0.706524	Down	0.704749
80303	EFHD1	4.31	2.62	-0.718121	Down	0.7275
2706	GJB2	12.885	7.795	-0.725072	Down	0.773441
6515	SLC2A3	9.17	5.54	-0.727036	Down	0.648926
113655	MFSD3	6.575	3.97	-0.727852	Down	0.722705
147015	DHRS13	6.495	3.92	-0.728476	Down	0.657413
91653	BOC	7.94	4.78	-0.732128	Down	0.655054
1848	DUSP6	12.805	7.66	-0.741291	Down	0.730929
728492	SERF1B	20.025	11.935	-0.746604	Down	0.619992
25837	RAB26	3.305	1.95	-0.761176	Down	0.72848
58489	ABHD17C	22.52	13.265	-0.763582	Down	0.765045
158038	LINGO2	7.295	4.295	-0.76425	Down	0.554299
80818	ZNF436	31.295	18.425	-0.764268	Down	0.734374
376497	SLC27A1	6.875	4.045	-0.76522	Down	0.656088
727957	MROH1	3.97	2.33	-0.768809	Down	0.790464
7161	TP73	4.135	2.425	-0.769903	Down	0.631051
6869	TACR1	7.31	4.28	-0.772261	Down	0.654121
7108	TM7SF2	3.965	2.32	-0.773196	Down	0.512608
51704	GPRC5B	21.095	12.2	-0.79002	Down	0.749849
58473	PLEKHB1	9.635	5.56	-0.7932	Down	0.660926
353322	ANKRD37	4.84	2.775	-0.802519	Down	0.739226
2217	FCGRT	3.655	2.09	-0.806368	Down	0.785928
205	AK4	15.35	8.715	-0.816666	Down	0.621785
10551	AGR2	16.1	9.08	-0.826296	Down	0.767809
169611	OLFML2A	8.46	4.73	-0.838817	Down	0.655875
23024	PDZRN3	19.57	10.895	-0.844978	Down	0.775112
2261	FGFR3	7.845	4.365	-0.845792	Down	0.774517
11178	LZTS1	20.335	11.285	-0.849559	Down	0.749097
3679	ITGA7	4.745	2.615	-0.859597	Down	0.733646
83543	AIF1L	26.655	14.65	-0.863506	Down	0.83299
768	CA9	35.625	19.54	-0.86646	Down	0.648777
55924	FAM212B	4.96	2.69	-0.882734	Down	0.792584
100527963	PMF1-BGLAP	4.37	2.305	-0.922867	Down	0.720779
222663	SCUBE3	10.96	5.775	-0.924355	Down	0.65677
93273	LEMD1	11.475	5.995	-0.936662	Down	0.781257
728833	FAM72D	7.615	3.975	-0.937889	Down	0.643978
7832	BTG2	10.09	5.235	-0.946665	Down	0.695827
6303	SAT1	102.345	52.61	-0.960032	Down	0.89486
1026	CDKN1A	14.57	7.445	-0.968657	Down	0.656659
7039	TGFA	24.075	12.285	-0.970638	Down	0.890564
6376	CX3CL1	4.315	2.195	-0.97514	Down	0.694721
4324	MMP15	5.305	2.69	-0.979747	Down	0.65623
81706	PPP1R14C	7.61	3.805	-1	Down	0.751343
196410	METTL7B	3.545	1.765	-1.00612	Down	0.787361
2812	GP1BB	3.125	1.55	-1.01159	Down	0.696725
23284	ADGRL3	3.535	1.75	-1.01436	Down	0.77096
145553	MDP1	3	1.465	-1.03406	Down	0.605152
4636	MYL5	3.37	1.645	-1.03466	Down	0.756913
2487	FRZB	11.03	5.37	-1.03844	Down	0.677175
5239	PGM5	7.845	3.81	-1.04198	Down	0.84392
2670	GFAP	185.235	89.88	-1.04328	Down	0.899867
1381	CRABP1	4.425	2.1	-1.07529	Down	0.624915
2824	GPM6B	21.305	10.07	-1.08113	Down	0.731707
114897	C1QTNF1	12.25	5.715	-1.09996	Down	0.836902
151230	KLHL23	6.155	2.85	-1.1108	Down	0.767054
149111	CNIH3	3.615	1.62	-1.158	Down	0.737676
27164	SALL3	6.61	2.945	-1.16638	Down	0.765764
3037	HAS2	4.16	1.835	-1.1808	Down	0.653802
1299	COL9A3	32.545	14.345	-1.18189	Down	0.838589
828	CAPS	39.1	16.555	-1.2399	Down	0.731175
727837	SSX2B	39.21	0.655	-5.90358	Down	0.912147
102724594	U2AF1L5	3.845	0.01	-8.58684	Down	0.938386
