# Supplementary material for: Functional analysis of the short splicing variant encoded by CHI3L1/YKL-40 in glioblastoma
Source: Front Oncol. 2022 Nov 2;12:910728. doi: 10.3389/fonc.2022.910728 (PMC9666495; doi:10.3389/fonc.2022.910728)
Supplement: Supplementary file 3 [file Table_2.xlsx]

## Sheet: Sheet1
geneID	Symbol	BAB_ Mean_FPKM	YKL-40_SV_ Mean_FPKM	log2Ratio (YKL-40_SV/BAB)	Up-Down-Regulation (YKL-40_SV/BAB)	Probability
1116	CHI3L1	0.445	683.12	10.5841	Up	1
8293	SERF1A	0.01	9.28	9.85798	Up	1
653659	TMEM183B	0.01	6.955	9.44191	Up	1
100529241	HSPE1-MOB4	0.01	1.09	6.76818	Up	0.911837
387522	TMEM189-UBE2V1	0.485	2.895	2.57751	Up	0.422437
643246	MAP1LC3B2	0.515	2.685	2.38228	Up	1
7730	ZNF177	0.24	1.015	2.08037	Up	1
4938	OAS1	1.465	4.935	1.75215	Up	0.434226
4600	MX2	1.23	3.85	1.6462	Up	0.429978
3429	IFI27	10.245	29.695	1.5353	Up	0.38813
100526842	RPL17-C18orf32	2.95	8.465	1.5208	Up	0.451995
28984	RGCC	2.06	5.875	1.51194	Up	0.393049
4939	OAS2	1.575	4.38	1.47558	Up	0.411001
4599	MX1	4.775	12.315	1.36684	Up	0.423059
8519	IFITM1	21.51	54.435	1.33953	Up	0.448562
10631	POSTN	3.69	8.785	1.25142	Up	0.345392
378951	RBMY1J	1.505	3.54	1.23399	Up	0.300734
2537	IFI6	56.55	131.24	1.21461	Up	0.399104
3434	IFIT1	6.285	13.1	1.05958	Up	0.374964
6004	RGS16	2.75	5.505	1.00131	Up	0.438122
730394	GTF2H2C_2	3.405	6.57	0.948239	Up	0.437157
9636	ISG15	34.31	65.4	0.930662	Up	0.449892
6271	S100A1	2.315	4.4	0.926491	Up	0.426564
100527943	TGIF2-C20orf24	2.545	4.66	0.872664	Up	0.303524
12	SERPINA3	12.865	23.445	0.865829	Up	0.385291
23586	DDX58	6.495	11.835	0.865658	Up	0.35689
94240	EPSTI1	3.69	6.705	0.861617	Up	0.435737
4907	NT5E	2.65	4.695	0.825133	Up	0.289596
79132	DHX58	2.31	4.055	0.811809	Up	0.389103
6285	S100B	2.75	4.765	0.793045	Up	0.412847
10964	IFI44L	5.89	10.2	0.79223	Up	0.29907
6772	STAT1	23.025	39.555	0.780659	Up	0.392428
10379	IRF9	12.565	20.865	0.731674	Up	0.365095
4940	OAS3	8.935	14.745	0.722686	Up	0.341444
8638	OASL	2.34	3.83	0.710836	Up	0.277954
84171	LOXL4	6.29	10.285	0.70941	Up	0.320588
728392	LOC728392	2.06	3.365	0.707962	Up	0.371783
219285	SAMD9L	2.045	3.31	0.69473	Up	0.282376
11037	STON1	2.655	4.295	0.693946	Up	0.340255
727837	SSX2B	39.21	62.94	0.682756	Up	0.386023
131616	TMEM42	2.43	3.895	0.680667	Up	0.449426
727851	RGPD8	2.295	3.635	0.663461	Up	0.277663
102724560	CBSL	6.745	10.65	0.658963	Up	0.425075
3437	IFIT3	7.31	11.54	0.6587	Up	0.293901
54809	SAMD9	8.175	12.79	0.645726	Up	0.338604
9547	CXCL14	15.27	23.625	0.629614	Up	0.294797
25864	ABHD14A	3.63	5.6	0.625457	Up	0.326959
55008	HERC6	2.62	4.025	0.619422	Up	0.289659
6303	SAT1	102.345	156.825	0.615715	Up	0.407174
54882	ANKHD1	8.285	12.6	0.60485	Up	0.447808
4601	MXI1	3.51	5.335	0.604017	Up	0.285695
2281	FKBP1B	3.345	5.075	0.601402	Up	0.438321
80237	ELL3	3.505	5.305	0.597938	Up	0.392793
130814	PQLC3	3.585	5.41	0.593655	Up	0.308713
2633	GBP1	6.355	9.575	0.59138	Up	0.328635
56521	DNAJC12	3.38	5.09	0.590642	Up	0.295417
1410	CRYAB	3.08	4.635	0.589639	Up	0.310011
10346	TRIM22	10.35	15.5	0.582637	Up	0.356187
10551	AGR2	16.1	24.04	0.578376	Up	0.388778
7292	TNFSF4	9.07	13.48	0.571646	Up	0.294374
7507	XPA	8.09	11.995	0.568222	Up	0.409617
5097	PCDH1	4.54	6.71	0.56362	Up	0.299275
8623	ASMTL	2.54	3.75	0.562062	Up	0.350373
6623	SNCG	3.24	4.775	0.559507	Up	0.294256
25939	SAMHD1	13.105	19.16	0.54798	Up	0.296401
10410	IFITM3	129.47	189.075	0.546341	Up	0.393412
3037	HAS2	4.16	6.075	0.546301	Up	0.29606
163081	ZNF567	3.23	4.71	0.544193	Up	0.430975
3486	IGFBP3	5.175	7.545	0.543962	Up	0.28792
79070	KDELC1	7.75	11.235	0.535732	Up	0.378875
9572	NR1D1	6.12	8.85	0.532146	Up	0.448084
10957	PNRC1	8.9	12.82	0.526519	Up	0.340529
3430	IFI35	8.055	11.56	0.521185	Up	0.450776
5104	SERPINA5	10.955	15.705	0.519634	Up	0.312066
100134938	UPK3BL	3.04	4.355	0.518601	Up	0.300791
55337	C19orf66	5.485	7.85	0.517201	Up	0.359485
100463482	MTRNR2L6	23.44	33.535	0.516695	Up	0.321942
284	ANGPT1	2.375	3.395	0.515484	Up	0.369653
445571	CBWD3	14.855	21.125	0.508003	Up	0.372391
2738	GLI4	2.95	4.195	0.507956	Up	0.451785
79898	ZNF613	2.855	4.05	0.504431	Up	0.349525
2034	EPAS1	2.82	4	0.504305	Up	0.294822
24138	IFIT5	6.705	9.505	0.503449	Up	0.320769
55857	KIZ	4.85	6.875	0.503375	Up	0.405154
221908	PPP1R35	17.6	12.315	-0.515159	Down	0.482147
221527	ZBTB12	5.93	4.135	-0.520145	Down	0.400065
22809	ATF5	12.03	8.375	-0.522476	Down	0.456343
55859	BEX1	55.93	38.785	-0.528124	Down	0.490374
56475	RPRM	22.205	15.375	-0.530298	Down	0.447798
79178	THTPA	5.835	4.04	-0.530377	Down	0.344065
10344	CCL26	9.92	6.795	-0.545867	Down	0.32962
115708	TRMT61A	4.54	3.105	-0.548099	Down	0.327002
374887	YJEFN3	3.98	2.695	-0.562483	Down	0.332148
389362	PSMG4	9.075	6.14	-0.563659	Down	0.337013
4091	SMAD6	7.275	4.87	-0.579025	Down	0.456542
1901	S1PR1	7.17	4.745	-0.595565	Down	0.491175
3203	HOXA6	3.7	2.44	-0.600644	Down	0.462621
11007	CCDC85B	22.265	14.595	-0.609303	Down	0.503917
497661	C18orf32	8.355	5.315	-0.65257	Down	0.38138
1734	DIO2	20.435	12.86	-0.668152	Down	0.415961
653604	HIST2H3D	4.17	2.61	-0.675998	Down	0.370912
2966	GTF2H2	5.615	3.36	-0.740825	Down	0.479886
51025	PAM16	10.59	5.99	-0.822075	Down	0.664185
5224	PGAM2	3.38	1.77	-0.933274	Down	0.413584
728833	FAM72D	7.615	3.765	-1.01619	Down	0.562742
100527963	PMF1-BGLAP	4.37	1.875	-1.22074	Down	0.659832
728492	SERF1B	20.025	8.225	-1.28371	Down	0.637795
6757	SSX2	21.825	1.39	-3.97282	Down	0.781885
102724594	U2AF1L5	3.845	0.01	-8.58684	Down	1
